# Supplementary material for: Shifts in Sources of Food but Stable Nutritional Outcomes among Children in the Early Months of the COVID-19 Pandemic
Source: Int J Environ Res Public Health. 2021 Nov 30;18(23):12626. doi: 10.3390/ijerph182312626 (PMC8656921; doi:10.3390/ijerph182312626)
Supplement: Supplementary file 1 [file ijerph-18-12626-s001.zip]

Archive with 1 entries (1 files):
- ijerph-1453440-supplementary.pdf
